# Supplementary material for: A summarization approach for Affymetrix GeneChip data using a reference training set from a large, biologically diverse database
Source: BMC Bioinformatics. 2006 Oct 23;7:464. doi: 10.1186/1471-2105-7-464 (PMC1624855; doi:10.1186/1471-2105-7-464)
Supplement: Additional File 1 — The numbers of samples used to train the Full refRMA model based on organ and pathology category. [file 1471-2105-7-464-S1.xls]

## Sheet: Tissues
Tissues/Organs	Pathology Designation	Number of Distinct Biological Samples
Myometrium	BENIGN	15
Soft tissues	BENIGN	9
Kidney	BENIGN	8
Brain	BENIGN	8
Thyroid gland	BENIGN	5
Parotid gland	BENIGN	4
Salivary gland	BENIGN	3
Pancreas	BENIGN	3
Ascending colon	BENIGN	3
Ovary	BENIGN	3
Parathyroid gland	BENIGN	2
Breast	BENIGN	2
Thymus	BENIGN	2
Bone structure	BENIGN	2
Adrenal cortex	BENIGN	1
Transverse colon	BENIGN	1
Adrenal medulla	BENIGN	1
Liver	BENIGN	1
Sigmoid colon	BENIGN	1
Liver	DISEASED	13
Hippocampus	DISEASED	12
Lung	DISEASED	12
Brodmann area 44	DISEASED	11
Brodmann area 46	DISEASED	11
Brodmann area 21	DISEASED	11
Thyroid gland	DISEASED	11
Brodmann area 22	DISEASED	10
Gallbladder	DISEASED	10
Tonsil	DISEASED	10
Caudate nucleus	DISEASED	10
Left ventricle	DISEASED	10
Brodmann area 7	DISEASED	10
Brodmann area 17	DISEASED	10
Brodmann area 32	DISEASED	10
Kidney	DISEASED	10
Brodmann area 20	DISEASED	9
Prostate	DISEASED	9
Brodmann area 8	DISEASED	9
Articular surface of bone	DISEASED	8
Colon	DISEASED	8
Brodmann area 23	DISEASED	8
Synovium of joint	DISEASED	8
Brodmann area 10	DISEASED	7
Stomach	DISEASED	7
Brodmann area 36	DISEASED	7
Putamen	DISEASED	7
Skeletal muscle structure of lower limb	DISEASED	6
Breast	DISEASED	6
Pylorus	DISEASED	6
Pancreas	DISEASED	6
Cervix	DISEASED	5
Ileum	DISEASED	5
Endometrium	DISEASED	4
Ascending colon	DISEASED	4
Salivary gland	DISEASED	3
Skin	DISEASED	3
Myometrium	DISEASED	3
Spleen	DISEASED	3
Abdominal lymph node	DISEASED	3
Ovary	DISEASED	2
Body of stomach	DISEASED	2
Exocervix	DISEASED	2
Omentum	DISEASED	2
Adenoid	DISEASED	2
Sigmoid colon	DISEASED	1
Cardiac myocyte	DISEASED	1
Anus	DISEASED	1
Artery	DISEASED	1
Inguinal lymph node	DISEASED	1
Descending colon	DISEASED	1
Endocervix	DISEASED	1
Parotid gland	DISEASED	1
Lymph node	DISEASED	1
Cardia of stomach	DISEASED	1
Transverse colon	DISEASED	1
Cecum	DISEASED	1
Cortex of kidney	DISEASED	1
Soft tissues	MALIGNANT	13
Omentum	MALIGNANT	12
Lung	MALIGNANT	11
Lymph node	MALIGNANT	11
Ascending colon	MALIGNANT	11
Liver	MALIGNANT	10
Prostate	MALIGNANT	9
Pancreas	MALIGNANT	9
Larynx	MALIGNANT	9
Cecum	MALIGNANT	9
Ovary	MALIGNANT	9
Breast	MALIGNANT	8
Stomach	MALIGNANT	8
Bone structure	MALIGNANT	8
Sigmoid colon	MALIGNANT	8
Axillary lymph node	MALIGNANT	8
Kidney	MALIGNANT	8
White blood cell	MALIGNANT	8
Thyroid gland	MALIGNANT	7
Spleen	MALIGNANT	6
Skin	MALIGNANT	6
Rectum	MALIGNANT	6
Inguinal lymph node	MALIGNANT	5
Testis	MALIGNANT	5
Descending colon	MALIGNANT	5
Endometrium	MALIGNANT	5
Cervical lymph node	MALIGNANT	5
Colon	MALIGNANT	4
Pleura	MALIGNANT	4
Vulva	MALIGNANT	4
Bladder	MALIGNANT	3
Transverse colon	MALIGNANT	3
Renal pelvis	MALIGNANT	3
Jejunum	MALIGNANT	2
Trachea	MALIGNANT	2
Brain	MALIGNANT	2
Cervix	MALIGNANT	2
Tongue	MALIGNANT	2
Adrenal cortex	MALIGNANT	2
Abdominal lymph node	MALIGNANT	2
Peritoneum	MALIGNANT	1
Duodenum	MALIGNANT	1
Myometrium	MALIGNANT	1
Nasopharynx	MALIGNANT	1
Parotid gland	MALIGNANT	1
Endocervix	MALIGNANT	1
Pelvic lymph node	MALIGNANT	1
Lymph node of head	MALIGNANT	1
Small intestine	MALIGNANT	1
Adrenal gland	MALIGNANT	1
Skin	NORMAL	14
Ascending colon	NORMAL	14
Fallopian tube	NORMAL	14
Brodmann area 8	NORMAL	13
Prostate	NORMAL	13
Brodmann area 23	NORMAL	13
CD8+ Lymphocyte	NORMAL	13
Insula	NORMAL	13
Brodmann area 38	NORMAL	12
Hippocampus	NORMAL	12
Spleen	NORMAL	12
White blood cell	NORMAL	12
Septal area of paraterminal body of rhinencephalon	NORMAL	12
Thalamus	NORMAL	12
Small intestine	NORMAL	12
Right ventricle	NORMAL	12
Thyroid gland	NORMAL	11
Jejunum	NORMAL	11
Omentum	NORMAL	11
Brodmann area 9	NORMAL	11
Brodmann area 20	NORMAL	11
Ovary	NORMAL	11
Hypothalamus	NORMAL	11
Brodmann area 22	NORMAL	10
Brodmann area 29	NORMAL	10
Caudate nucleus	NORMAL	10
Ileum	NORMAL	10
Brodmann area 42	NORMAL	10
Brodmann area 5	NORMAL	10
Brodmann area 7	NORMAL	10
Brodmann area 44	NORMAL	10
Cerebellar hemisphere	NORMAL	9
Sigmoid colon	NORMAL	9
B lymphocyte	NORMAL	9
Brodmann area 11	NORMAL	9
Left atrium	NORMAL	9
Exocervix	NORMAL	9
Amygdaloid nucleus	NORMAL	9
Nucleus basalis of Meynert	NORMAL	9
Colon	NORMAL	9
Thymus	NORMAL	9
Brodmann area 24	NORMAL	9
Brodmann area 6	NORMAL	9
Breast	NORMAL	9
Brodmann area 10	NORMAL	8
Brodmann area 46	NORMAL	8
Cervix	NORMAL	8
Adrenal gland	NORMAL	8
Liver	NORMAL	8
Body of stomach	NORMAL	8
Rectum	NORMAL	8
Brodmann area 36	NORMAL	8
Cerebellum	NORMAL	7
CD4+ T Lymphocyte	NORMAL	7
Descending colon	NORMAL	7
Lung	NORMAL	7
Corpus callosum	NORMAL	7
Endocervix	NORMAL	7
Brodmann area 17	NORMAL	7
Right atrium	NORMAL	7
Cecum	NORMAL	7
Endometrium	NORMAL	7
Substantia nigra	NORMAL	7
Myometrium	NORMAL	6
Raphe of medulla oblongata	NORMAL	6
Uterus	NORMAL	6
Brodmann area 40	NORMAL	6
Brodmann area 4	NORMAL	6
Kidney	NORMAL	5
Bladder	NORMAL	5
Placenta	NORMAL	5
Cortex of kidney	NORMAL	5
Esophagus	NORMAL	5
Spinal cord	NORMAL	5
Brodmann area 28	NORMAL	5
Brodmann area 21	NORMAL	5
Pulvinar	NORMAL	5
Salivary gland	NORMAL	5
Skeletal muscle structure of head and neck	NORMAL	5
Duodenum	NORMAL	5
NK-cell	NORMAL	5
Testis	NORMAL	5
Skeletal muscle structure of lower limb	NORMAL	5
Monocyte	NORMAL	5
Brodmann area 32	NORMAL	5
Bone structure	NORMAL	4
Putamen	NORMAL	4
Bronchus	NORMAL	4
Cerebellar vermis	NORMAL	4
Globus pallidus	NORMAL	4
Adipose tissue	NORMAL	4
Pancreas	NORMAL	4
Vein	NORMAL	3
Segmented neutrophil	NORMAL	3
Axillary lymph node	NORMAL	3
Subthalamic nucleus	NORMAL	3
Pylorus	NORMAL	3
Gallbladder	NORMAL	3
Dendritic reticulum cell	NORMAL	3
Locus ceruleus	NORMAL	3
Skeletal muscle	NORMAL	3
White matter of occipital lobe	NORMAL	3
Stomach	NORMAL	2
Cardia of stomach	NORMAL	2
Parotid gland	NORMAL	2
Adipose tissue of breast	NORMAL	2
Transverse colon	NORMAL	2
Seminal vesicle	NORMAL	2
Vas deferens	NORMAL	2
Left ventricle	NORMAL	2
Skeletal muscle structure of trunk	NORMAL	2
Subcutaneous adipose tissue	NORMAL	2
Skeletal muscle structure of upper limb	NORMAL	2
Artery	NORMAL	2
Larynx	NORMAL	1
Lymph node	NORMAL	1
Articular surface of bone	NORMAL	1
Inguinal lymph node	NORMAL	1
CD3+ Lymphocyte	NORMAL	1
Perirenal fat	NORMAL	1
Adrenal cortex	NORMAL	1
Lymphocyte	NORMAL	1
Appendix	NORMAL	1
